# Supplementary material for: Global DNA Methylation in the Limbic System of Cattle
Source: Epigenomes. 2019 May 5;3(2):8. doi: 10.3390/epigenomes3020008 (PMC8594672; doi:10.3390/epigenomes3020008)
Supplement: Supplementary file 1 [file epigenomes-03-00008-s001.zip]

Archive with 1 entries (1 files):
- epigenomes-472095-supplementary.xlsx
