# Supplementary material for: Global DNA Methylation in the Limbic System of Cattle
Source: Epigenomes. 2019 May 5;3(2):8. doi: 10.3390/epigenomes3020008 (PMC8594672; doi:10.3390/epigenomes3020008)
Supplement: Supplementary file 1 [file epigenomes-03-00008-s001.zip › epigenomes-472095-supplementary.xlsx]

## Sheet: Supp_Table 1
Animal Number	Tissue Type	DNA Methylation (%)
1	Amygdala	3.60028
1	Bed Nucleus of the Stria Terminalis	0.72788
1	Cingulate Gyrus	4.56476
1	Dorsal Raphe	3.21186
1	Hippocampus	6.5566
1	Hypothalamus	0.764376
1	Nucleus Accumbens	0.817384
1	Periaqueductal Gray	0.556501
1	Prefrontal Cortex	2.52854
2	Amygdala	6.08291
2	Bed Nucleus of the Stria Terminalis	2.11993
2	Cingulate Gyrus	4.55978
2	Dorsal Raphe	2.40007
2	Hippocampus	0.669344
2	Hypothalamus	3.36161
2	Nucleus Accumbens	5.45231
2	Periaqueductal Gray	2.45873
2	Prefrontal Cortex	1.75965
3	Amygdala	3.13454
3	Bed Nucleus of the Stria Terminalis	0.516624
3	Cingulate Gyrus	3.87282
3	Dorsal Raphe	5.52415
3	Hippocampus	1.14445
3	Hypothalamus	7.28348
3	Nucleus Accumbens	1.05102
3	Periaqueductal Gray	2.80412
3	Prefrontal Cortex	0.85163
4	Amygdala	2.82523
4	Bed Nucleus of the Stria Terminalis	1.46881
4	Cingulate Gyrus	4.03806
4	Hippocampus	4.06631
4	Nucleus Accumbens	1.02181
4	Periaqueductal Gray	0.650353
4	Prefrontal Cortex	1.91939
5	Amygdala	6.9814
5	Bed Nucleus of the Stria Terminalis	2.06466
5	Cingulate Gyrus	3.69908
5	Dorsal Raphe	7.68751
5	Hippocampus	6.51069
5	Hypothalamus	4.34586
5	Nucleus Accumbens	0.834495
5	Periaqueductal Gray	2.22708
5	Prefrontal Cortex	2.9914
6	Amygdala	12.6099
6	Cingulate Gyrus	6.51452
6	Dorsal Raphe	5.2687
6	Hippocampus	0.7368
6	Hypothalamus	0.656687
6	Nucleus Accumbens	0.789714
6	Periaqueductal Gray	0.904914
6	Prefrontal Cortex	1.56465
